# Supplementary material for: Optimizing Modified Activated Carbon Fiber for Organic Pollutant Removal from Reverse Osmosis Concentrate: Response Surface Modeling and Optimization
Source: Materials (Basel). 2026 Mar 18;19(6):1186. doi: 10.3390/ma19061186 (PMC13027874; doi:10.3390/ma19061186)
Supplement: Supplementary file 1 [file materials-19-01186-s001.zip]

Archive with 1 entries (1 files):
- materials-4160490-supplementary.pdf
